# Supplementary material for: Novel Insights to Assess Climate Resilience in Goats Using a Holistic Approach of Skin-Based Advanced NGS Technologies
Source: Int J Mol Sci. 2023 Jun 19;24(12):10319. doi: 10.3390/ijms241210319 (PMC10298993; doi:10.3390/ijms241210319)
Supplement: Supplementary file 1 [file ijms-24-10319-s001.zip]

Archive with 1 entries (1 files):
- ijms-2451291-supplementary.pdf
